# Supplementary material for: The disjunct pattern of the Neotropical harvestman Discocyrtus dilatatus (Gonyleptidae) explained by climate-driven range shifts in the Quaternary: Paleodistributional and molecular evidence
Source: PLoS One. 2017 Nov 15;12(11):e0187983. doi: 10.1371/journal.pone.0187983 (PMC5687770; doi:10.1371/journal.pone.0187983)
Supplement: S1 File — (CSV) [file pone.0187983.s001.csv]

species	x	y
Discocyrtus dilatatus	-57.29217	-25.3125
Discocyrtus dilatatus	-57.52083	-25.35
Discocyrtus dilatatus	-57.63333	-25.28333
Discocyrtus dilatatus	-57.445	-25.13
Discocyrtus dilatatus	-55.70783	-27.12833
Discocyrtus dilatatus	-55.90517	-27.363
Discocyrtus dilatatus	-55.88852	-27.43372
Discocyrtus dilatatus	-58.83333	-27.46667
Discocyrtus dilatatus	-58.735	-27.46
Discocyrtus dilatatus	-58.51117	-27.37267
Discocyrtus dilatatus	-58.695	-28.78667
Discocyrtus dilatatus	-58.95865	-28.76503
Discocyrtus dilatatus	-58.64737	-28.26248
Discocyrtus dilatatus	-58.76385	-27.86338
Discocyrtus dilatatus	-56.81667	-29.46667
Discocyrtus dilatatus	-58.10167	-27.92167
Discocyrtus dilatatus	-59.09467	-28.98567
Discocyrtus dilatatus	-57.90703	-25.85018
Discocyrtus dilatatus	-58.22598	-25.70803
Discocyrtus dilatatus	-58.38333	-26.02667
Discocyrtus dilatatus	-58.62548	-26.23843
Discocyrtus dilatatus	-58.30385	-26.48253
Discocyrtus dilatatus	-59.35818	-26.33562
Discocyrtus dilatatus	-59.84167	-27
Discocyrtus dilatatus	-58.96612	-27.33522
Discocyrtus dilatatus	-58.99167	-27.45167
Discocyrtus dilatatus	-59.03333	-27.41667
Discocyrtus dilatatus	-59.66433	-29.14667
Discocyrtus dilatatus	-60.43333	-30.45
Discocyrtus dilatatus	-61.3153	-30.65925
Discocyrtus dilatatus	-61.44297	-31.12453
Discocyrtus dilatatus	-61.08333	-31.405
Discocyrtus dilatatus	-60.65	-31.3
Discocyrtus dilatatus	-61.16417	-32.84917
Discocyrtus dilatatus	-59.08333	-32.31667
Discocyrtus dilatatus	-58.86983	-34.37
Discocyrtus dilatatus	-62.072	-30.71
Discocyrtus dilatatus	-62.03272	-30.87203
Discocyrtus dilatatus	-62.03742	-30.8853
Discocyrtus dilatatus	-63.1215	-31.435
Discocyrtus dilatatus	-63.19333	-31.45883
Discocyrtus dilatatus	-63.60933	-31.33733
Discocyrtus dilatatus	-63.52667	-31.53867
Discocyrtus dilatatus	-64.1855	-31.44
Discocyrtus dilatatus	-64.42083	-31.72167
Discocyrtus dilatatus	-64.38117	-31.83617
Discocyrtus dilatatus	-64.288	-31.809
Discocyrtus dilatatus	-64.295	-31.804
Discocyrtus dilatatus	-63.64483	-32.24917
Discocyrtus dilatatus	-63.44083	-32.35138
Discocyrtus dilatatus	-63.30183	-32.41967
Discocyrtus dilatatus	-63.22633	-32.29433
Discocyrtus dilatatus	-62.88433	-32.34617
Discocyrtus dilatatus	-63.01933	-32.583
Discocyrtus dilatatus	-62.8411	-32.612
Discocyrtus dilatatus	-62.6995	-32.626
Discocyrtus dilatatus	-62.59117	-32.61117
Discocyrtus dilatatus	-62.12117	-32.70833
Discocyrtus dilatatus	-62.37033	-32.9006
Discocyrtus dilatatus	-61.8185	-33.01805
Discocyrtus dilatatus	-62.29933	-33.12383
Discocyrtus dilatatus	-62.18083	-33.2825
Discocyrtus dilatatus	-66.05767	-28.65833
Discocyrtus dilatatus	-65.31667	-26.80833
Discocyrtus dilatatus	-65.26667	-26.725
Discocyrtus dilatatus	-64.95132	-25.59038
Discocyrtus dilatatus	-64.98425	-25.47715
Discocyrtus dilatatus	-65.38118	-24.76473
Discocyrtus dilatatus	-65.6622	-24.9173
Discocyrtus dilatatus	-65.6016	-24.9776
Discocyrtus dilatatus	-65.53432	-25.12338
Discocyrtus dilatatus	-65.50267	-24.7235
Discocyrtus dilatatus	-65.37838	-24.66457
Discocyrtus dilatatus	-65.36585	-24.53122
Discocyrtus dilatatus	-65.07933	-24.5325
Discocyrtus dilatatus	-65.43667	-24.18817
Discocyrtus dilatatus	-64.396	-24.14917
