# Supplementary material for: The disjunct pattern of the Neotropical harvestman Discocyrtus dilatatus (Gonyleptidae) explained by climate-driven range shifts in the Quaternary: Paleodistributional and molecular evidence
Source: PLoS One. 2017 Nov 15;12(11):e0187983. doi: 10.1371/journal.pone.0187983 (PMC5687770; doi:10.1371/journal.pone.0187983)
Supplement: S3 Table — The highest values are highlighted. (XLS) [file pone.0187983.s004.xls]

## Sheet: MatrixOutput
	Locality	1	2	3	4	5	6	7	8	9	10	11	12	13	14	15	16	17	18	19	20	21	22	23	24	25	26	27	28	29	30	31	32	33	34	35	36	37	38	39	40	41	42	43	44
1	Posadas
2	Posadas University Campus	0.00196513
3	Laguna Soto	0.00442756	0.0040998
4	Comuna 2 de abril	0.0125949	0.0115977	0.0121056
5	Saladas	0.0100107	0.0112604	0.0110119	0.0205234
6	Bridge over highroad 123	0.00888912	0.0108896	0.010389	0.0216655	0.00562354
7	Río Empedrado, by RN12 bridge	0.00147059	0.00147204	0.00294897	0.011099	0.0107575	0.0103861
8	Colonia Dalmacia	0.00963763	0.00963912	0.0081468	0.0193829	0.0122781	0.00963763	0.00814285
9	Monte Lindo Grande	0.00913862	0.0111401	0.0106392	0.0219201	0.00808159	0.00319207	0.0106364	0.0098875
10	San Francisco de Laishi	0.0103861	0.0103876	0.00889272	0.0201422	0.0130303	0.0103861	0.00888912	0.00516665	0.0106364
11	Herradura (La Florencia camping site)	0.0103861	0.0103876	0.00889272	0.0171096	0.0130303	0.0103861	0.00888912	0.00220805	0.0106364	0.00590849
12	El Colorado	0.0118876	0.0118891	0.010389	0.0216655	0.0145393	0.0118876	0.0103861	0.00665254	0.0121386	0.00147059	0.00739658
13	Colonia Benítez, bridge	0.00913167	0.0097938	0.0102941	0.0168611	0.0157609	0.0151311	0.00962361	0.0129022	0.0153832	0.0146446	0.013654	0.0161557
14	Reconquista	0.0029428	0.00294425	0.00442373	0.0125894	0.0122438	0.0118716	0.00147005	0.00962498	0.0121222	0.0103724	0.0103724	0.0118716	0.0111096
15	Constanza	0.00590849	0.00491937	0.0054123	0.0125949	0.0122596	0.0118876	0.00442481	0.00963763	0.0121386	0.0103861	0.0103861	0.0118876	0.0111195	0.00590139
16	Lehmann	0.00590849	0.00491937	0.0054123	0.0125949	0.0122596	0.0118876	0.00442481	0.00963763	0.0121386	0.0103861	0.0103861	0.0118876	0.0111195	0.00590139	0
17	Carcarañá	0.00619955	0.00639679	0.00749175	0.0128903	0.0137467	0.0139761	0.00649541	0.0135279	0.0142277	0.0142809	0.0142809	0.0157915	0.00906242	0.00797637	0.00561572	0.00561572
18	Rosario del Tala	0.00963763	0.0116412	0.0111394	0.0224294	0.00636703	0.000735295	0.0111369	0.0103873	0.00393208	0.0111369	0.0111369	0.0126406	0.0158874	0.0126235	0.0126406	0.0126406	0.0147309
19	Morteros	0.00739658	0.00640452	0.00689819	0.0140953	0.0137662	0.0133937	0.00590849	0.0111369	0.0136454	0.0118876	0.0118876	0.0133937	0.0126199	0.00738728	0.00147059	0.00147059	0.00710035	0.0141489
20	Brinkmann (backyard)	0.00589757	0.00688669	0.00838275	0.0125871	0.014487	0.0148664	0.00738125	0.0156217	0.0151182	0.016377	0.016377	0.0178921	0.0071909	0.00886439	0.00886934	0.00886934	0.00384624	0.0156217	0.0103619
21	Brinkman (plant nursery)	0.00627232	0.00676614	0.00801161	0.0129642	0.0143068	0.0144982	0.00701306	0.0145005	0.01475	0.0152547	0.0152547	0.0167675	0.00854815	0.00849511	0.00701965	0.00701965	0.00465977	0.0152535	0.00777141	0.00259047
22	Río Primero	0.00591291	0.00592229	0.00609036	0.0126356	0.0100509	0.00892911	0.00542572	0.0106371	0.010161	0.0113871	0.0113871	0.0128916	0.0108065	0.00690381	0.00691242	0.00691242	0.00780379	0.00967773	0.00840354	0.00790099	0.00802663
23	Villa del Rosario	0.00690129	0.0059102	0.00640533	0.0130995	0.0128884	0.0133937	0.00541466	0.0111369	0.0136454	0.0118876	0.0118876	0.0133937	0.0119573	0.00689272	0.00196296	0.00196296	0.00621231	0.0141489	0.00343935	0.00937128	0.0078883	0.00774705
24	Villa del Rosario	0.00147059	0.00147204	0.00294897	0.011099	0.0107575	0.0103861	0	0.00814285	0.0106364	0.00888912	0.00888912	0.0103861	0.00962361	0.00147005	0.00442481	0.00442481	0.00649541	0.0111369	0.00590849	0.00738125	0.00701306	0.00542572	0.00541466
25	Los Molinos	0.0047233	0.0045243	0.00541641	0.0114	0.0119593	0.0118876	0.00442481	0.0108388	0.0121386	0.0115891	0.0115891	0.0130943	0.00993617	0.00590139	0.0023634	0.0023634	0.00514024	0.0126406	0.00384099	0.00649894	0.00583446	0.00612462	0.00374134	0.00442481
26	Despeñaderos 1 (riverside)	0.00147059	0.00147204	0.00294897	0.011099	0.0107575	0.0103861	0	0.00814285	0.0106364	0.00888912	0.00888912	0.0103861	0.00962361	0.00147005	0.00442481	0.00442481	0.00649541	0.0111369	0.00590849	0.00738125	0.00701306	0.00542572	0.00541466	0	0.00442481
27	Despeñaderos 2 (near bridge)	0.00147059	0.00147204	0.00294897	0.011099	0.0107575	0.0103861	0	0.00814285	0.0106364	0.00888912	0.00888912	0.0103861	0.00962361	0.00147005	0.00442481	0.00442481	0.00649541	0.0111369	0.00590849	0.00738125	0.00701306	0.00542572	0.00541466	0	0.00442481	0
28	Pampayasta Sur	0.00789484	0.00740254	0.00773013	0.0156116	0.0120294	0.0114065	0.00690501	0.0111369	0.0121499	0.0118876	0.0118876	0.0133937	0.0132905	0.00838529	0.00345777	0.00345777	0.008007	0.0119133	0.00493864	0.0113644	0.00975796	0.00874068	0.00330466	0.00690501	0.0054331	0.00690501	0.00690501
29	Estancia Yucat	0.00739658	0.00640452	0.00689819	0.0140953	0.0130131	0.0133937	0.00590849	0.0111369	0.0136454	0.0118876	0.0118876	0.0133937	0.0126199	0.00738728	0.00147059	0.00147059	0.00651125	0.0141489	0.00294552	0.0103619	0.00850779	0.00840354	0.000984748	0.00590849	0.00384099	0.00590849	0.00590849	0.00248404
30	Villa María, bridge highroad to Río IV	0.00553484	0.00504101	0.00578967	0.0107276	0.013009	0.013763	0.00479409	0.0122592	0.0140147	0.0130111	0.0130111	0.0145194	0.00927295	0.00627177	0.00480066	0.00480066	0.00509479	0.0145183	0.00628439	0.0047963	0.00516832	0.00630661	0.00566672	0.00479409	0.00420719	0.00479409	0.00479409	0.00778258	0.00628439
31	Ballesteros Sur	0.00592176	0.00731609	0.00800948	0.0150419	0.00974949	0.00772082	0.00740994	0.0120391	0.00915202	0.0127912	0.0127912	0.0143	0.0115541	0.00889098	0.00890256	0.00890256	0.00885052	0.00787851	0.0103996	0.00831681	0.00883751	0.0071363	0.00980704	0.00740994	0.00748452	0.00740994	0.00740994	0.0100057	0.0103996	0.00809962
32	Morrison	0.00628593	0.00603716	0.00703065	0.0129745	0.0139498	0.0145176	0.00554458	0.0130124	0.0147697	0.0137652	0.0137652	0.0152752	0.0107658	0.00702366	0.0062782	0.0062782	0.00665181	0.0152738	0.00776576	0.00665194	0.00693039	0.00803959	0.00665427	0.00554458	0.00598456	0.00554458	0.00554458	0.00852584	0.00702501	0.00581952	0.00973844
33	Marcos Juárez	0.00590849	0.00491937	0.0054123	0.0125949	0.0122596	0.0118876	0.00442481	0.00963763	0.0121386	0.0103861	0.0103861	0.0118876	0.0111195	0.00590139	0	0	0.00561572	0.0126406	0.00147059	0.00886934	0.00701965	0.00691242	0.00196296	0.00442481	0.0023634	0.00442481	0.00442481	0.00345777	0.00147059	0.00480066	0.00890256	0.0062782
34	Monte Buey	0.00147059	0.00147204	0.00294897	0.011099	0.0107575	0.0103861	0	0.00814285	0.0106364	0.00888912	0.00888912	0.0103861	0.00962361	0.00147005	0.00442481	0.00442481	0.00649541	0.0111369	0.00590849	0.00738125	0.00701306	0.00542572	0.00541466	0	0.00442481	0	0	0.00690501	0.00590849	0.00479409	0.00740994	0.00554458	0.00442481
35	Cruz Alta	0.00888912	0.0108896	0.010389	0.0216655	0.00562354	0	0.0103861	0.00963763	0.00319207	0.0103861	0.0103861	0.0118876	0.0151311	0.0118716	0.0118876	0.0118876	0.0139761	0.000735295	0.0133937	0.0148664	0.0144982	0.00892911	0.0133937	0.0103861	0.0118876	0.0103861	0.0103861	0.0114065	0.0133937	0.013763	0.00772082	0.0145176	0.0118876	0.0103861
36	Concepción	0.00441827	0.00540447	0.00788153	0.014083	0.0137334	0.0133604	0.00589757	0.0141134	0.0136114	0.0148664	0.0148664	0.016377	0.0076695	0.0073785	0.00738125	0.00738125	0.00413247	0.0141134	0.00886934	0.00147059	0.00332028	0.00838517	0.00837405	0.00589757	0.00619606	0.00589757	0.00589757	0.00986886	0.00886934	0.00553266	0.00859753	0.00664587	0.00738125	0.00589757	0.0133604
37	Posta de Yatasto	0.0316301	0.0305965	0.0280146	0.032315	0.0304689	0.0285341	0.0300797	0.0293069	0.0318893	0.0300797	0.0269933	0.0316301	0.0328824	0.0316006	0.0285341	0.0285341	0.0306674	0.0285341	0.0300797	0.0315745	0.0312008	0.0275069	0.0295653	0.0300797	0.0285341	0.0300797	0.0300797	0.0298221	0.0300797	0.028909	0.0285341	0.0312247	0.0285341	0.0300797	0.0285341	0.0331249
38	Metán	0.00824547	0.00725235	0.0077466	0.013674	0.0141904	0.014249	0.00675579	0.0119898	0.014501	0.0127414	0.0127414	0.014249	0.0134746	0.0082363	0.00231317	0.00231317	0.00761148	0.0150051	0.00378966	0.0112142	0.00935809	0.00925353	0.00287725	0.00675579	0.00468609	0.00675579	0.00675579	0.00437815	0.00210154	0.00713217	0.0112518	0.00819062	0.00231317	0.00675579	0.014249	0.0097201	0.0300681
39	Cerro de la Virgen	0.0118756	0.0133832	0.0126307	0.0239429	0.0100784	0.00517901	0.0126281	0.0111308	0.00764644	0.0103992	0.0118807	0.0111628	0.017644	0.0141177	0.0141347	0.0141347	0.0166831	0.00481498	0.0156458	0.0178783	0.0173202	0.0121569	0.0156458	0.0126281	0.0144363	0.0126281	0.0126281	0.01378	0.0156458	0.0162051	0.0107137	0.0169624	0.0141347	0.0126281	0.00517901	0.0163648	0.0304469	0.0165037
40	5 km Virrey Toledo to El Corralito	0.00888912	0.0078941	0.00838851	0.0156002	0.014522	0.0149042	0.00739658	0.0126406	0.0151568	0.0133937	0.0133937	0.0149042	0.0141248	0.00887759	0.00294552	0.00294552	0.00799855	0.0156618	0.00442481	0.0118589	0.0100004	0.00989913	0.00245826	0.00739658	0.00532296	0.00739658	0.00739658	0.00396206	0.00147059	0.00777253	0.0119012	0.00851481	0.00294552	0.00739658	0.0149042	0.0103619	0.0316301	0.0035774	0.0171615
41	Rosario de Lerma	0.00989094	0.00955332	0.0103826	0.0166115	0.0160278	0.0169149	0.0093845	0.0156484	0.0171682	0.0164053	0.0164053	0.0159002	0.0138292	0.0108692	0.00689544	0.00689544	0.00860642	0.0176748	0.00838502	0.00991094	0.00952946	0.0112362	0.006736	0.0093845	0.00769975	0.0093845	0.0093845	0.00840897	0.00640383	0.00827379	0.0127176	0.00938942	0.00689544	0.0093845	0.0169149	0.00939712	0.0336884	0.00809958	0.0189248	0.00591664
42	Quebrada de Tilián	0.00589757	0.00688669	0.00838275	0.0125871	0.014487	0.0148664	0.00738125	0.0156217	0.0151182	0.016377	0.016377	0.0178921	0.0071909	0.00886439	0.00886934	0.00886934	0.00384624	0.0156217	0.0103619	0	0.00259047	0.00790099	0.00937128	0.00738125	0.00649894	0.00738125	0.00738125	0.0113644	0.0103619	0.0047963	0.00831681	0.00665194	0.00886934	0.00738125	0.0148664	0.00147059	0.0315745	0.0112142	0.0178783	0.0118589	0.00991094
43	Gallinato	0.0118716	0.0138812	0.0133779	0.024702	0.00859149	0.0029428	0.0133754	0.0126235	0.00614904	0.0133754	0.0133754	0.0148837	0.0181402	0.0148664	0.0148837	0.0148837	0.0169802	0.00220643	0.0163965	0.0178736	0.0175044	0.011912	0.0163965	0.0133754	0.0148837	0.0133754	0.0133754	0.0139088	0.0163965	0.016767	0.00951822	0.0175248	0.0148837	0.0133754	0.0029428	0.0163608	0.0300526	0.0172553	0.00372092	0.017914	0.0199331	0.0178736
44	Bosque Ruta 9 Norte	0.0118876	0.0113879	0.0108858	0.0201446	0.0156687	0.0149134	0.0103861	0.0111572	0.0151659	0.00894499	0.011908	0.00745212	0.016652	0.0118716	0.00889806	0.00889806	0.013389	0.015671	0.0103951	0.0163793	0.0148832	0.0128977	0.00940601	0.0103861	0.0106972	0.0103861	0.0103861	0.0101625	0.00890923	0.012266	0.014609	0.0130167	0.00889806	0.0103861	0.0149134	0.0148687	0.0331877	0.0103956	0.0153054	0.00892487	0.0104278	0.0163793	0.0179232
